# Supplementary material for: Novel non-stimulants rescue hyperactive phenotype in an adgrl3.1 mutant zebrafish model of ADHD
Source: Neuropsychopharmacology. 2022 Nov 18;48(8):1155–63. doi: 10.1038/s41386-022-01505-z (PMC10267219; doi:10.1038/s41386-022-01505-z)
Supplement: Supplementary file 1 — Supplementary Tables 1-6 [file 41386_2022_1505_MOESM1_ESM.xlsx]

## Sheet: Sheet1
Supplement 1: Motility parameters, statistics and subject number: Clonidine, guanfacine, atomoxetine.
Genotype	Drug	Dose	Average distance moved (mm/30min)
			Mean	±	SEM	p	n
WT	DMSO		1071	±	33.23		96
HOM	DMSO		1337	±	41.41		119
	Clonidine	1 µM	951.7	±	43.44	<0.0001	24
		10 µM	764.2	±	25.66	<0.0001	23
		30 µM	820.8	±	32.02	<0.0001	24
	Atomoxetine	1 µM	909.8	±	54.72	<0.0001	47
		10 µM	578.1	±	29.87	<0.0001	48
		30 µM	591.8	±	26.69	<0.0001	48
	Guanfacine	1 µM	1004	±	66.6	0.0004	24
		10 µM	447.1	±	29.47	<0.0001	24
		30 µM	426.7	±	20.16	<0.0001	24
Supplement 2: Sleep parameters, statistics and subject number: Clonidine, guanfacine, atomoxetine.
Genotype	Drug	Dose	Sleep fragmentation (1/hr)			Sleep ratio			Velocity (mm/s)			Wake bout duration (s)			Sleep bout duration (s)
			Mean	±	SEM	Mean	±	SEM	Mean	±	SEM	Mean	±	SEM	Mean	±	SEM	n
WT	DMSO		143.9	±	1.77	0.39	±	0.011	0.27	±	0.006	15.8	±	0.63	9.7	±	0.29	94
HOM	DMSO		141.8	±	1.08	0.44	±	0.009	0.27	±	0.005	14.3	±	0.20	11.3	±	0.29	118
	Clonidine	1 µM	150.7	±	2.26**	0.36	±	0.013**	0.32	±	0.007***	15.3	±	0.43	8.7	±	0.33***	24
		10 µM	151.8	±	2.15**	0.36	±	0.014***	0.33	±	0.009***	15.3	±	0.42	8.5	±	0.34***	23
		30 µM	131.2	±	3.70**	0.25	±	0.016***	0.47	±	0.015***	21.3	±	1.15***	6.7	±	0.30***	24
	Atomoxetine	1 µM	122.6	±	3.37***	0.56	±	0.015***	0.20	±	0.007***	12.9	±	0.32	17.6	±	0.97***	46
		10 µM	127.0	±	2.92***	0.53	±	0.018***	0.26	±	0.020	13.6	±	0.67	15.7	±	0.86**	47
		30 µM	116.7	±	3.93***	0.61	±	0.022***	0.19	±	0.007***	12.1	±	0.83**	21.2	±	1.86***	48
	Guanfacine	1 µM	136.8	±	3.00	0.57	±	0.014***	0.19	±	0.004***	11.2	±	0.21***	15.4	±	0.71***	24
		10 µM	146.1	±	2.54	0.52	±	0.014***	0.20	±	0.004***	11.8	±	0.19***	13.0	±	0.58*	23
		30 µM	140.2	±	1.78	0.55	±	0.014***	0.19	±	0.007***	11.6	±	0.36***	14.2	±	0.45***	24
Supplement 3: Motility parameters, statistics and subject number: Aceloclofenac, amlodipine, doxazosin and moxonidine.
Genotype	Drug	Dose	Average distance moved (mm/30min)
			Mean	±	SEM	p	n
WT	DMSO		1253	±	42.5		70
HOM	DMSO		1509	±	51.41		72
	Aceclofenac	0.1µM	1155	±	117.5	0.025	20
		1µM	1506	±	71.46	>0.9999	66
		10µM	1257	±	60.91	0.0157	66
		30µM	1317	±	65.45	0.1113	64
		100µM	591.8	±	66.8	<0.0001	19
WT	DMSO		1253	±	42.5		70
HOM	DMSO		1509	±	51.41		72
	Amlodipine	0.1µM	1538	±	110.4	0.9976	24
		1µM	1431	±	72.53	0.7541	71
		10µM	1155	±	55.15	<0.0001	66
		30µM	759.4	±	46.61	<0.0001	64
WT	DMSO		1366	±	46.96		69
HOM	DMSO		1639	±	53.04		70
	Doxazosin	0.1µM	1049	±	111.3	<0.0001	21
		1µM	1144	±	68.48	<0.0001	66
		10µM	970.2	±	71.27	<0.0001	63
		30µM	898.7	±	54.87	<0.0001	69
		100µM	1245	±	52.19	0.0069	21
WT	DMSO		1215	±	49.22		69
HOM	DMSO		1532	±	57		71
	Moxonidine	0.1µM	1374	±	158.1	0.4998	22
		1µM	1283	±	59.76	0.005	73
		10µM	1005	±	55.34	<0.0001	66
		30µM	723.9	±	32.93	<0.0001	73
		100µM	376.9	±	20.41	<0.0001	22
Supplement 4: Sleep parameters, statistics and subject number: Aceloclofenac, amlodipine, doxazosin and moxonidine.
Genotype	Drug	Dose	Sleep fragmentation (1/hr)			Sleep ratio			Velocity (mm/s)			Wake bout duration (s)			Sleep bout duration (s)
			Mean	±	SEM	Mean	±	SEM	Mean	±	SEM	Mean	±	SEM	Mean	±	SEM	n
WT	DMSO		143.4	±	1.89	0.36	±	0.011	0.30	±	0.007	16.3	±	0.52	9.2	±	0.30	70
HOM	DMSO		144.3	±	1.50	0.40	±	0.010	0.30	±	0.007	15.0	±	0.27	10.2	±	0.34	71
	Aceclofenac	0.1µM	130.2	±	6.94*	0.46	±	0.033	0.26	±	0.011*	18.6	±	4.66	13.0	±	1.33	21
		1µM	135.1	±	2.79*	0.42	±	0.017	0.31	±	0.010	16.9	±	1.79	11.5	±	0.65	64
		10µM	139.1	±	2.05	0.46	±	0.015*	0.27	±	0.008	13.9	±	0.35	12.3	±	0.57*	66
		30µM	146.9	±	1.96	0.44	±	0.012	0.28	±	0.007	13.8	±	0.27	11.0	±	0.42	64
		100µM	141.0	±	8.24	0.43	±	0.044	0.26	±	0.037	16.2	±	3.00	12.4	±	2.32	19
WT	DMSO		143.4	±	1.89	0.36	±	0.011	0.30	±	0.007	16.3	±	0.52	9.2	±	0.30	70
HOM	DMSO		144.3	±	1.50	0.40	±	0.010	0.30	±	0.007	15.0	±	0.27	10.2	±	0.34	71
	Amlodipine	0.1µM	139.9	±	2.75	0.34	±	0.021	0.37	±	0.013	17.3	±	0.86	8.7	±	0.47	24
		1µM	139.0	±	2.45	0.42	±	0.014	0.31	±	0.009	15.2	±	0.55	11.8	±	1.07	69
		10µM	136.6	±	3.02	0.37	±	0.016	0.35	±	0.022	18.2	±	1.35	9.8	±	0.41	66
		30µM	102.5	±	3.84***	0.35	±	0.020	0.33	±	0.017	27.5	±	2.80***	12.4	±	0.76	63
WT	DMSO		147.8	±	1.70	0.36	±	0.009	0.31	±	0.007	15.7	±	0.39	8.9	±	0.26	69
HOM	DMSO		145.1	±	2.00	0.38	±	0.011	0.31	±	0.008	15.9	±	0.65	9.5	±	0.33	69
	Doxazosin	0.1µM	138.5	±	2.99	0.48	±	0.019**	0.23	±	0.012***	13.6	±	0.54	12.7	±	0.74	21
		1µM	137.9	±	2.03	0.47	±	0.015***	0.24	±	0.006***	13.9	±	0.33	12.8	±	0.88**	64
		10µM	134.6	±	2.51*	0.46	±	0.017**	0.23	±	0.006***	15.1	±	0.92	12.6	±	0.75**	63
		30µM	134.3	±	2.96*	0.39	±	0.017	0.34	±	0.013	17.5	±	1.26	11.0	±	0.79	69
		100µM	140.8	±	7.91	0.46	±	0.035*	0.20	±	0.022***	21.6	±	9.09	12.2	±	1.42	21
WT	DMSO		146.8	±	2.13	0.36	±	0.013	0.30	±	0.008	16.0	±	0.55	9.0	±	0.38	68
HOM	DMSO		142.9	±	2.36	0.40	±	0.013	0.30	±	0.007	16.2	±	1.45	10.2	±	0.40	70
	Moxonidine	0.1µM	143.2	±	5.20	0.34	±	0.031	0.36	±	0.015*	16.5	±	0.77	9.6	±	1.85	20
		1µM	147.5	±	2.25	0.39	±	0.013	0.26	±	0.008*	15.3	±	0.77	9.8	±	0.55	69
		10µM	153.6	±	2.24*	0.41	±	0.014	0.24	±	0.012***	14.3	±	0.57	9.5	±	0.32	61
		30µM	149.7	±	3.26	0.38	±	0.015	0.25	±	0.008***	16.6	±	1.29	9.0	±	0.39	70
		100µM	145.6	±	6.01	0.47	±	0.032*	0.24	±	0.025**	13.3	±	1.03	12.6	±	1.52	22
Supplement 5: Motility parameters, statistics and subject number: LNP599
Genotype	Drug	Dose	Average distance moved (mm/30min)
			Mean	±	SEM	p	n
WT	DMSO		976.8	±	63.88		65
HOM	DMSO		1591	±	60.2		95
	LNP599	0.1µM	1624	±	80.13	0.9984	23
		1µM	1561	±	56.7	0.9911	95
		10µM	1246	±	36.87***	<0.0001	91
		30µM	898.2	±	31.64***	<0.0001	93
		100µM	344	±	35.67***	<0.0001	21
Supplement 6: Sleep parameters, statistics and subject number: LNP599
Genotype	Drug	Dose	Sleep fragmentation (1/hr)			Sleep ratio			Velocity (mm/s)			Wake bout duration (s)			Sleep bout duration (s)
			Mean	±	SEM	Mean	±	SEM	Mean	±	SEM	Mean	±	SEM	Mean	±	SEM	n
WT	DMSO		128.7	±	4649	0.310	±	0.022	0.313	±	0.022	22.8	±	2.16	9.5	±	1.26	61
HOM	DMSO		139.1	±	1949	0.327	±	0.012	0.370	±	0.013	18.1	±	0.63	8.4	±	0.31	94
	LNP599	0.1µM	141.4	±	1844	0.342	±	0.012	0.338	±	0.010	16.8	±	0.35	8.7	±	0.34	23
		1µM	143.0	±	1998	0.371	±	0.014	0.309	±	0.009***	16.2	±	0.56	9.7	±	0.63	95
		10µM	142.0	±	1739	0.417	±	0.013***	0.262	±	0.008***	15.4	±	0.80**	10.6	±	0.37	91
		30µM	130.3	±	2.451*	0.522	±	0.017***	0.224	±	0.010***	13.2	±	0.49***	15.5	±	0.79***	93
		100µM	127.8	±	7298	0.547	±	0.031***	0.171	±	0.010***	12.9	±	0.78**	17.8	±	3.05***	18
